# Supplementary material for: Clinical Relevance of Viable Circulating Tumor Cells in Patients with Metastatic Colorectal Cancer: The COLOSPOT Prospective Study
Source: Cancers (Basel). 2021 Jun 13;13(12):2966. doi: 10.3390/cancers13122966 (PMC8231886; doi:10.3390/cancers13122966)
Supplement: Supplementary file 1 [file cancers-13-02966-s001.zip]

Archive with 1 entries (1 files):
- cancers-1250037-supplementary.pdf
